# Supplementary material for: Enhancing Stability of Vitamin-Fortified Protein Beverages: Optimization of Stabilizer Type and Concentration and Screening of Natural Antioxidant Combinations
Source: Foods. 2026 Apr 16;15(8):1392. doi: 10.3390/foods15081392 (PMC13115436; doi:10.3390/foods15081392)
Supplement: Supplementary file 1 [file foods-15-01392-s001.zip]

Archive with 1 entries (1 files):
- foods-4236470-supplementary.pdf
